# Supplementary material for: Integrating Biomimetic Reasoning Into Early-Stage Design Thinking for Sustainable Textile Development
Source: Biomimetics (Basel). 2026 Apr 2;11(4):238. doi: 10.3390/biomimetics11040238 (PMC13112943; doi:10.3390/biomimetics11040238)
Supplement: Supplementary file 1 [file biomimetics-11-00238-s001.zip]

Archive with 2 entries (2 files):
- biomimetics-4200090-supplementary.pdf
- Script S1 Particle Swarm Optimization (PSO) source code.py
